# Supplementary material for: PG-18: turtles reach adult shell shapes at about 65% maximum carapace length
Source: Swiss J Palaeontol. 2025 Aug 5;144(1):47. doi: 10.1186/s13358-025-00395-0 (PMC12325467; doi:10.1186/s13358-025-00395-0)
Supplement: Supplementary file 1 — Supplementary Table 1. [file 13358_2025_395_MOESM1_ESM.csv]

	sample size	Rsq	Z	Pr(>F)
Aldabrachelys_gigantea	14	0.1644	2.9306	0.001
Astrochelys_radiata	15	0.1488	1.8207	0.033
Batagur_baska	9	0.2009	1.4361	0.082
Batagur_borneoensis	20	0.1249	1.7692	0.051
Batagur_dhongoka	13	0.1006	0.681	0.271
Centrochelys_sulcata	13	0.2424	2.4872	0.003
Chelodina_oblonga	24	0.1198	3.109	0.001
Chelodina_parkeri	10	0.3495	2.2073	0.002
Chelodina_rugosa	13	0.3165	3.5345	0.001
Chelonia_mydas	10	0.2589	2.0576	0.019
Chelonoidis_denticulata	17	0.1895	2.7643	0.003
Chelonoidis_nigra	26	0.0926	2.2593	0.011
Chelus_fimbriata	18	0.2296	3.1199	0.001
Chelydra_acutirostris	14	0.2288	2.8346	0.002
Chelydra_rossignonii	11	0.0997	0.3245	0.359
Chelydra_serpentina	20	0.2135	2.6691	0.001
Cuora_flavomarginata	25	0.1256	3.3182	0.001
Cyclemys_oldhamii	18	0.2617	3.5649	0.001
Dermatemys_mawii	15	0.1458	2.3456	0.004
Elseya_dentata	10	0.2092	1.7824	0.041
Elseya_novaeguineae	16	0.2127	2.7915	0.002
Elusor_macrurus	8	0.1047	-0.6257	0.703
Emydura_macquarii	21	0.0968	2.1312	0.013
Eretmochelys_imbricata	14	0.1027	0.9459	0.178
Geochelone_elegans	15	0.1811	2.7257	0.003
Geoclemys_hamiltonii	12	0.2411	3.009	0.003
Heosemys_annandalii	14	0.2492	3.0288	0.001
Heosemys_grandis	14	0.2349	2.7962	0.001
Kinosternon_creaseri	14	0.464	2.7198	0.001
Leucocephalon_yuwonoi	14	0.3641	2.5042	0.003
Macrochelys_temminckii	13	0.1269	1.24	0.115
Malayemys_subtrijuga	19	0.087	1.6341	0.052
Manouria_emys	18	0.1575	2.8531	0.001
Mauremys_reevesii	14	0.1725	2.8712	0.001
Mauremys_rivulata	14	0.2972	3.219	0.001
Mauremys_sinensis	13	0.231	2.6588	0.001
Myuchelys_latisternum	26	0.0552	1.0934	0.153
Orlitia_borneensis	22	0.1272	3.0333	0.001
Pelomedusa_subrufa	26	0.191	4.0915	0.001
Pelusios_castaneus	14	0.18	3.094	0.001
Pelusios_gabonensis	13	0.2281	2.6255	0.002
Pelusios_niger	13	0.2509	2.6128	0.002
Pelusios_rhodesianus	12	0.1641	1.6791	0.046
Pelusios_sinuatus	13	0.3676	3.056	0.001
Phrynops_hilarii	15	0.2271	2.8927	0.002
Podocnemis_erythrocephala	12	0.3085	3.0531	0.001
Podocnemis_expansa	17	0.3002	3.7582	0.001
Podocnemis_lewyana	8	0.318	2.048	0.021
Podocnemis_sextuberculata	12	0.3681	2.9711	0.001
Podocnemis_unifilis	13	0.3051	3.0993	0.001
Podocnemis_vogli	11	0.1969	1.9318	0.009
Pseudemys_gorzugi	12	0.2351	2.9744	0.001
Rheodytes_leukops	12	0.1235	1.0306	0.176
Staurotypus_salvinii	13	0.2184	1.4852	0.077
Stigmochelys_pardalis	17	0.1962	2.8385	0.003
Testudo_marginata	12	0.2841	3.0151	0.001
Trachemys_callirostris	17	0.2271	3.5226	0.001
Trachemys_grayi	13	0.3783	2.9629	0.001
Trachemys_ornata	14	0.2552	3.3228	0.001
Trachemys_scripta	29	0.1356	3.44	0.001
Trachemys_yaquia	10	0.3265	3.2874	0.001
