# Supplementary material for: PG-18: turtles reach adult shell shapes at about 65% maximum carapace length
Source: Swiss J Palaeontol. 2025 Aug 5;144(1):47. doi: 10.1186/s13358-025-00395-0 (PMC12325467; doi:10.1186/s13358-025-00395-0)
Supplement: Supplementary file 2 — Supplementary Table 2. [file 13358_2025_395_MOESM2_ESM.xlsx]

## Sheet: Supplementary Table 2 (threshol
	Size thresholds					Actual sizes [mm] (based on thresholds)
			Gompertz-derived					Gompertz-derived
	CAC	Multivariate shape	CAC	Multivariate shape		CAC	Multivariate shape	CAC	Multivariate shape	Maximum sizes
Aldabrachelys_gigantea	0.59051	0.576846	0.513215	0.49741		814.904	796.048	708.236	686.426	1380
Astrochelys_radiata	0.690054	0.686171	0.517651	0.782573		272.571	271.038	204.472	309.116	395
Centrochelys_sulcata	0.614561	0.597127	0.474442	0.660613		528.523	513.529	408.02	568.127	860
Chelodina_oblonga	0.605654	0.622053	0.207058	0.589985		187.753	192.836	64.188	182.895	310
Chelodina_parkeri	0.745137	0.744184	0.622746	0.909168		204.167	203.906	170.632	249.112	274
Chelonia_mydas	0.60159	0.616225	0.348521	0.527098		848.242	868.877	491.415	743.208	1410
Chelus_fimbriata	0.669806	0.672229	0.520684	0.644917		292.705	293.764	227.539	281.829	437
Cuora_flavomarginata	0.701303	0.697351	0.823963	1.45528		133.247	132.497	156.553	276.503	190
Cyclemys_oldhamii	0.684653	0.716578	0.5713	0.986602		178.01	186.31	148.538	256.516	260
Dermatemys_mawii	0.608138	0.590658	0.601174	0.657147		291.298	282.925	287.962	314.773	479
Elseya_dentata	0.661017	0.674435	0.524319	0.583417		218.135	222.563	173.025	192.528	330
Elseya_novaeguineae	0.685624	0.690469	0.534009	0.786424		157.008	158.117	122.288	180.091	229
Emydura_macquarii	0.679084	0.681477	0.525545	0.589522		249.903	250.784	193.401	216.944	368
Heosemys_annandalii	0.672201	0.660352	0.584156	0.733946		336.1	330.176	292.078	366.973	500
Heosemys_grandis	0.67002	0.671648	0.660749	1.44219		231.827	232.39	228.619	498.999	346
Kinosternon_creaseri	0.715947	0.71493	0.715944	1.30923		89.4934	89.3662	89.493	163.654	125
Leucocephalon_yuwonoi	0.72984	0.741064	0.576671	0.994777		202.896	206.016	160.314	276.548	278
Manouria_emys	0.689701	0.680855	0.589578	0.796623		413.821	408.513	353.747	477.974	600
Mauremys_rivulata	0.699527	0.695896	0.475728	0.943604		170.685	169.799	116.078	230.239	244
Mauremys_sinensis	0.668897	0.667617	0.542252	1.11257		181.271	180.924	146.95	301.505	271
Orlitia_borneensis	0.642652	0.645054	0.546397	0.898168		514.121	516.043	437.118	718.534	800
Pelomedusa_subrufa	0.698543	0.686276	0.555652	0.820519		137.613	135.196	109.463	161.642	197
Pelusios_rhodesianus	0.65792	0.666634	0.490911	0.593788		167.77	169.992	125.182	151.416	255
Phrynops_hilarii	0.711251	0.678227	0.372953	0.743696		290.191	276.717	152.165	303.428	408
Podocnemis_expansa	0.570064	0.584165	0.385939	0.568445		621.369	636.74	420.674	619.606	1090
Podocnemis_sextuberculata	0.755783	0.753844	0.490738	1.00589		188.946	188.461	122.684	251.473	250
Podocnemis_unifilis	0.661293	0.658536	0.539896	0.661911		330.647	329.268	269.948	330.956	500
Podocnemis_vogli	0.712518	0.685495	NA	0.774685		256.507	246.778	NA	278.887	360
Stigmochelys_pardalis	0.633779	0.622112	0.0288439	0.850107		415.125	407.483	18.8927	556.82	655
Trachemys_callirostris	0.710037	0.725397	0.36737	1.01092		223.662	228.5	115.721	318.441	315
Trachemys_ornata	0.748764	0.743499	0.516916	0.95568		268.806	266.916	185.573	343.089	359
Trachemys_scripta	0.709899	0.715285	0.262028	0.986059		232.847	234.613	85.9451	323.427	328
Trachemys_yaquia	0.750024	0.745965	0.773762	0.984318		231.757	230.503	239.092	304.154	309
