# Supplementary material for: PG-18: turtles reach adult shell shapes at about 65% maximum carapace length
Source: Swiss J Palaeontol. 2025 Aug 5;144(1):47. doi: 10.1186/s13358-025-00395-0 (PMC12325467; doi:10.1186/s13358-025-00395-0)
Supplement: Supplementary file 3 — Supplementary Table 3. [file 13358_2025_395_MOESM3_ESM.xlsx]

## Sheet: Supplementary Table 3 (size-sex
	Size					Sex (F/M)
	Rsq	F	Z	Pr(>F)		Rsq	F	Z	Pr(>F)
Astrochelys_radiata	0.151954	2.44955	1.95178	0.021		0.106817	1.72192	1.40756	0.084
Centrochelys_sulcata	0.141763	2.05585	1.60599	0.056		0.0680768	0.987252	0.158184	0.444
Chelodina_oblonga	0.12191	2.33999	3.09281	0.004		0.0447281	0.858527	-0.499486	0.689
Chelus_fimbriata	0.222465	4.53879	3.26214	0.001		0.0351786	0.717724	-0.717737	0.764
Cuora_flavomarginata	0.128734	3.39754	3.26781	0.001		0.0407641	1.07584	0.370072	0.368
Dermatemys_mawii	0.118579	1.65287	1.50125	0.058		0.0631699	0.880523	-0.261207	0.592
Emydura_macquarii	0.0850781	1.66104	1.58367	0.057		0.0306421	0.598249	-1.12528	0.862
Heosemys_grandis	0.237379	4.3701	3.12998	0.001		0.167612	3.0857	3.37385	0.002
Heosemys_annandalii	0.101843	1.55059	1.19492	0.122		0.110962	1.68942	1.4622	0.061
Kinosternon_creaseri	0.408327	10.2615	2.56512	0.001		0.098269	2.46955	2.12123	0.021
Leucocephalon_yuwonoi	0.365265	8.14643	2.57522	0.002		0.142705	3.18272	3.31532	0.001
Manouria_emys	0.152914	2.90002	2.70656	0.003		0.0515242	0.977155	0.0681184	0.474
Mauremys_sinensis	0.128169	1.5046	1.10705	0.144		0.125482	1.47305	0.983463	0.173
Mauremys_rivulata	0.237651	4.15367	2.97693	0.001		0.132036	2.30773	2.34603	0.005
Orlitia_borneensis	0.149855	2.84536	3.21826	0.001		0.0532307	1.01071	0.141014	0.433
Pelomedusa_subrufa	0.173384	5.31343	4.80009	0.001		0.0615581	1.88648	2.42111	0.007
Phrynops_hilarii	0.20759	3.49325	2.7829	0.001		0.0597654	1.00571	0.100915	0.473
Podocnemis_vogli	0.18829	2.16328	1.653	0.044		0.10681	1.22715	0.582856	0.301
Stigmochelys_pardalis	0.199988	3.77875	3.05223	0.002		0.0628809	1.18813	0.574143	0.283
Trachemys_ornata	0.214763	3.05974	3.40673	0.001		0.0774556	1.10352	0.425915	0.326
Trachemys_scripta	0.115527	3.64058	3.24325	0.001		0.0710595	2.23929	2.3442	0.009
